# Supplementary material for: Genome-Wide Identification of Solute Carrier Family 12 and Functional Characterization of Its Role in Saline–Alkaline Stress Acclimation in the Ridgetail White Shrimp Exopalaemon carinicauda
Source: Int J Mol Sci. 2025 Aug 28;26(17):8339. doi: 10.3390/ijms26178339 (PMC12428425; doi:10.3390/ijms26178339)
Supplement: Supplementary file 1 [file ijms-26-08339-s001.zip]

Archive with 4 entries (4 files):
- Figure S1. Predicted hydrophilicity plot of the EcSLC12 protein..pdf
- Figure S2. Conserved domain analysis of SLC12A8 protein from 15 species. (2).pdf
- Table S1. RefSeq Accession Number for the SLC12 gene of 15 species .xlsx
- Table S2 Sequence similarity between SLC12A4 and SLC12A6 genes in some crustaceans.xlsx
