# Supplementary material for: Genome-Wide Identification of Solute Carrier Family 12 and Functional Characterization of Its Role in Saline–Alkaline Stress Acclimation in the Ridgetail White Shrimp Exopalaemon carinicauda
Source: Int J Mol Sci. 2025 Aug 28;26(17):8339. doi: 10.3390/ijms26178339 (PMC12428425; doi:10.3390/ijms26178339)
Supplement: Supplementary file 1 [file ijms-26-08339-s001.zip › Table S1. RefSeq Accession Number for the SLC12 gene of 15 species .xlsx]

## Sheet: S1
Specie	order	family	genus	Gene name	GenBank accession numbers
Homo sapiens	Primates	Hominidae	Homo	SLC12A1	NM_000338.3	NP_000329.2
				SLC12A2	NM_001046.3	NP_001037.1
				SLC12A3	NM_000339.3	NP_000330.3
				SLC12A4	NM_001145961.2	NP_001139433.1
				SLC12A6	NM_001042494.2	NP_001035959.1
				SLC12A8	NM_001195483.2	NP_001182412.2
				SLC12A9	NM_001267812.2	NP_001254741.1
Mus musculus	Rodentia	Muridae	Mus	SLC12A1	NM_001079690.2	NP_001073158.2
				SLC12A2	NM_009194.3	NP_033220.2
				SLC12A10	NM_001205311.1	NP_001192240.1
				SLC12A4	NM_001253804.1	NP_001240733.1
				SLC12A6	NM_001362700.1	NP_001349629.1
				SLC12A8	NM_001083902.2	NP_001077371.1
				SLC12A9	NM_001359611.1	NP_001346540.1
Danio rerio	Cypriniformes	Cyprinidae	Danio	SLC12A1	XM_021467734.2	XP_021323409.1
				SLC12A2	NM_001002080.1	NP_001002080.1
				SLC12A3	NM_001045080.1	NP_001038545.1
				SLC12A10	NM_001161378.2	NP_001154850.2
				SLC12A6	XM_073907841.1	XP_073763942.1
				SLC12A4	XM_686199.8	XP_691291.2
				SLC12A8	NM_001128277.1	NP_001121749.1
				SLC12A9	NM_001128548.1	NP_001122020.1
Oreochromis niloticus	Perciformes	Cichlidae	Oreochromis	SLC12A1	XM_003456763.5	XP_003456811.1
				SLC12A2	XM_025909241.1	XP_025765026.1
				SLC12A3	XM_025905640.1	XP_025761425.1
				SLC12A4	XM_003437531.5	XP_003437579.1
				SLC12A6	XM_025905629.1	XP_025761414.1
				SLC12A8	XM_005451929.4	XP_005451986.1
				SLC12A9	XM_025911018.1	XP_025766803.1
Dicentrarchus labrax	Perciformes	Moronidae	Dicentrarchus	SLC12A1	XM_051379252.1	XP_051235212.1
				SLC12A2	XM_051423317.1	XP_051279277.1
					XM_051382654.1	XP_051238614.1
				SLC12A10	XM_051402374.1	XP_051258334.1
				SLC12A4	XM_051380268.1	XP_051236228.1
				SLC12A6	XM_051400976.1	XP_051256936.1
				SLC12A8	XM_051403948.1	XP_051259908.1
				SLC12A9	XM_051412439.1	XP_051268399.1
Drosophila melanogaster	Diptera	Drosophilidae	Drosophila	NKCC	NM_169057.1	NP_730938.1
				KCC	NM_001299864.1	NP_001286793.1
				SLC12A8	NM_001297844.1	NP_001284773.1
				SLC12A9	XM_034269487.1	XP_034125378.1
Cherax quadricarinatus	Decapoda	Parastacidae	Cherax	NKCC	XM_070082929.1	XP_069939030.1
				SLC12A4	XM_053771232.2	XP_053627207.1
				SLC12A6	XM_053771236.2	XP_053627211.2
				SLC12A8	XM_053772768.2	XP_053628743.1
				SLC12A9	XM_053786756.2	XP_053642731.1
Homarus americanus	Decapoda	Nephropidae	Homarus	SLC12A2		KAG7167220.1
				SLC12A4	XM_042370210.1	XP_042226144.1
				SLC12A6	XM_042370214.1	XP_042226148.1
				SLC12A8	XM_042381015.1	XP_042236949.1
				SLC12A9	XM_042385718.1	XP_042241652.1
Macrobrachium rosenbergii	Decapoda	Palaemonidae	Macrobrachium	SLC12A2	XM_067133381.1	XP_066989482.1
				SLC12A4	XM_067117638.1	XP_066973739.1
				SLC12A8	XM_067082032.1	XP_066938133.1
				SLC12A9	XM_067093215.1	XP_066949316.1
Macrobrachium nipponense	Decapoda	Palaemonidae	Macrobrachium	SLC12A2	XM_064221792.1	XP_064077862.1
				SLC12A4	XM_064234262.1	XP_064090332.1
				SLC12A6	XM_064234266.1	XP_064090336.1
				SLC12A8	XM_064247584.1	XP_064103654.1
				SLC12A9	XM_064266123.1	XP_064122193.1
Penaeus japonicus	Decapoda	Penaeidae	Penaeus	NKCC	XM_043012056.1	XP_042867990.1
				SLC12A4	XM_042999417.1	XP_042855351.1
				SLC12A6	XM_042999443.1	XP_042855377.1
				SLC12A8	XM_043005518.1	XP_042861452.1
				SLC12A9	XM_043006814.1	XP_042862748.1
Penaeus chinensis	Decapoda	Penaeidae	Penaeus	SLC12A4	XM_047625451.1	XP_047481407.1
				SLC12A6	XM_047625456.1	XP_047481412.1
				SLC12A8	XM_047639497.1	XP_047495453.1
				SLC12A9	XM_047613337.1	XP_047469293.1
Portunus trituberculatus	Decapoda	Portunidae	Portunus	SLC12A4	XM_045246516.1	XP_045102451.1
				SLC12A8	XM_045275273.1	XP_045131208.1
				SLC12A9	XM_045254795.1	XP_045110730.1
				NKCC	XM_045247103.1	XP_045103038.1
Scylla paramamosain	Decapoda	Portunidae	Scylla	SLC12A4	XM_063995462.1	XP_063851532.1
				SLC12A8	XM_064003994.1	XP_063860064.1
				SLC12A9	XM_064016537.1	XP_063872607.1
				NKCC	XM_064018492.1	XP_063874562.1
Exopalaemon carinicauda	Decapoda	Palaemonidae	Exopalaemon	EcSLC12A2.1	XM_068351945.1	XP_068208046.1
				EcSLC12A2.2	XM_068351751.1	XP_068207852.1
				EcSLC12A2.3	XM_068369369.1	XP_068225470.1
				EcSLC12A6	XM_068362574.1	XP_068218675.1
				EcSLC12A8	XM_068364952.1	XP_068221053.1
				EcSLC12A9	XM_068384552.1	XP_068240653.1
