# Supplementary material for: Genome-Wide Identification of Solute Carrier Family 12 and Functional Characterization of Its Role in Saline–Alkaline Stress Acclimation in the Ridgetail White Shrimp Exopalaemon carinicauda
Source: Int J Mol Sci. 2025 Aug 28;26(17):8339. doi: 10.3390/ijms26178339 (PMC12428425; doi:10.3390/ijms26178339)
Supplement: Supplementary file 1 [file ijms-26-08339-s001.zip › Table S2 Sequence similarity between SLC12A4 and SLC12A6 genes in some crustaceans.xlsx]

## Sheet: S2
	Sequence similarity between SLC12A4 and SLC12A6 genes in some crustaceans
	species	Similarity (%）
	Macrobrachium nipponense	89.63
	Penaeus japonicus	89.79
	Penaeus chinensis	92.98
	Cherax quadricarinatus	90.56
	Homarus americanus	93.54
